# Supplementary material for: Influence of C3′- and C4′-substitutions on fluorescence, crystal packing, and physicochemical properties of flavonol
Source: RSC Adv. 2025 Sep 30;15(43):36300–18. doi: 10.1039/d5ra05790f (PMC12482225; doi:10.1039/d5ra05790f)
Supplement: RA-015-D5RA05790F-s002 [file RA-015-D5RA05790F-s002.cif]

# Supplementary Information (SI) for RSC Advances.
# This journal is © The Royal Society of Chemistry 2025

####################################################################### 
# 
# This file contains crystal structure data downloaded from the 
# Cambridge Structural Database (CSD) hosted by the Cambridge 
# Crystallographic Data Centre (CCDC).
# 
# Full information about CCDC data access policies and citation 
# guidelines are available at http://www.ccdc.cam.ac.uk/access/V1 
# 
# Audit and citation data items may have been added by the CCDC. 
# Please retain this information to preserve the provenance of 
# this file and to allow appropriate attribution of the data. 
# 
#######################################################################

data_3k
_database_code_depnum_ccdc_archive 'CCDC 2416347'
loop_
_audit_author_name
_audit_author_address
'Svitlana Shishkina'
;SSI Institute for Single Crystals
Ukraine
;
_audit_update_record             
;
2025-09-17 deposited with the CCDC.	2025-09-23 downloaded from the CCDC.
;
_audit_creation_date             2025-09-16
_audit_creation_method           
;
Olex2 1.5
(compiled 2025.07.13 svn.rb7424aed for OlexSys, GUI svn.r7314)
;
_shelx_SHELXL_version_number     2016/6
_chemical_name_common            ?
_chemical_name_systematic        ?
_chemical_formula_moiety         'C22 H16 O4'
_chemical_formula_sum            'C22 H16 O4'
_chemical_formula_weight         344.35
_chemical_melting_point          ?
loop_
_atom_type_symbol
_atom_type_description
_atom_type_scat_dispersion_real
_atom_type_scat_dispersion_imag
_atom_type_scat_source
C C 0.0033 0.0016 'International Tables Vol C Tables 4.2.6.8 and 6.1.1.4'
H H 0.0000 0.0000 'International Tables Vol C Tables 4.2.6.8 and 6.1.1.4'
O O 0.0106 0.0060 'International Tables Vol C Tables 4.2.6.8 and 6.1.1.4'

_shelx_space_group_comment       
;
The symmetry employed for this shelxl refinement is uniquely defined
by the following loop, which should always be used as a source of
symmetry information in preference to the above space-group names.
They are only intended as comments.
;
_space_group_crystal_system      monoclinic
_space_group_IT_number           14
_space_group_name_H-M_alt        'P 1 21/c 1'
_space_group_name_Hall           '-P 2ybc'
loop_
_space_group_symop_operation_xyz
'x, y, z'
'-x, y+1/2, -z+1/2'
'-x, -y, -z'
'x, -y-1/2, z-1/2'

_cell_length_a                   19.780(2)
_cell_length_b                   4.9187(6)
_cell_length_c                   19.121(2)
_cell_angle_alpha                90
_cell_angle_beta                 115.035(7)
_cell_angle_gamma                90
_cell_volume                     1685.6(3)
_cell_formula_units_Z            4
_cell_measurement_reflns_used    3130
_cell_measurement_temperature    173(2)
_cell_measurement_theta_max      23.32
_cell_measurement_theta_min      2.27
_shelx_estimated_absorpt_T_max   0.993
_shelx_estimated_absorpt_T_min   0.982
_exptl_absorpt_coefficient_mu    0.093
_exptl_absorpt_correction_T_max  ?
_exptl_absorpt_correction_T_min  ?
_exptl_absorpt_correction_type   none
_exptl_absorpt_process_details   ?
_exptl_absorpt_special_details   ?
_exptl_crystal_colour            yellow
_exptl_crystal_colour_primary    yellow
_exptl_crystal_density_diffrn    1.357
_exptl_crystal_density_meas      ?
_exptl_crystal_density_method    ?
_exptl_crystal_description       block
_exptl_crystal_F_000             720
_exptl_crystal_size_max          0.2
_exptl_crystal_size_mid          0.09
_exptl_crystal_size_min          0.08
_exptl_transmission_factor_max   ?
_exptl_transmission_factor_min   ?
_diffrn_reflns_av_R_equivalents  0.0781
_diffrn_reflns_av_unetI/netI     0.0476
_diffrn_reflns_Laue_measured_fraction_full 0.999
_diffrn_reflns_Laue_measured_fraction_max 0.999
_diffrn_reflns_limit_h_max       23
_diffrn_reflns_limit_h_min       -23
_diffrn_reflns_limit_k_max       5
_diffrn_reflns_limit_k_min       -5
_diffrn_reflns_limit_l_max       22
_diffrn_reflns_limit_l_min       -22
_diffrn_reflns_number            21576
_diffrn_reflns_point_group_measured_fraction_full 0.999
_diffrn_reflns_point_group_measured_fraction_max 0.999
_diffrn_reflns_theta_full        24.997
_diffrn_reflns_theta_max         24.997
_diffrn_reflns_theta_min         2.135
_diffrn_ambient_temperature      172.65
_diffrn_detector_area_resol_mean ?
_diffrn_measured_fraction_theta_full 0.999
_diffrn_measured_fraction_theta_max 0.999
_diffrn_measurement_device_type  'Bruker APEX-II CCD'
_diffrn_measurement_method       '\f and \w scans'
_diffrn_radiation_type           MoK\a
_diffrn_radiation_wavelength     0.71073
_diffrn_source                   ?
_reflns_Friedel_coverage         0.000
_reflns_Friedel_fraction_full    .
_reflns_Friedel_fraction_max     .
_reflns_number_gt                1920
_reflns_number_total             2973
_reflns_special_details          
;
 Reflections were merged by SHELXL according to the crystal
 class for the calculation of statistics and refinement.
 
 _reflns_Friedel_fraction is defined as the number of unique
 Friedel pairs measured divided by the number that would be
 possible theoretically, ignoring centric projections and
 systematic absences.
;
_reflns_threshold_expression     'I > 2\s(I)'
_computing_cell_refinement       'SAINT (Bruker AXS, 2015)'
_computing_data_collection       'APEXII (Bruker AXS, 2014)'
_computing_data_reduction        'SAINT (Bruker AXS, 2015)'
_computing_molecular_graphics    'Olex2 1.5 (Dolomanov et al., 2009)'
_computing_publication_material  'Olex2 1.5 (Dolomanov et al., 2009)'
_computing_structure_refinement  'SHELXL 2016/6 (Sheldrick, 2015)'
_computing_structure_solution    'SHELXT 2014/5 (Sheldrick, 2014)'
_refine_diff_density_max         0.298
_refine_diff_density_min         -0.304
_refine_diff_density_rms         0.042
_refine_ls_extinction_coef       .
_refine_ls_extinction_method     none
_refine_ls_goodness_of_fit_ref   1.040
_refine_ls_hydrogen_treatment    constr
_refine_ls_matrix_type           full
_refine_ls_number_parameters     272
_refine_ls_number_reflns         2973
_refine_ls_number_restraints     12
_refine_ls_R_factor_all          0.0972
_refine_ls_R_factor_gt           0.0593
_refine_ls_restrained_S_all      1.047
_refine_ls_shift/su_max          0.000
_refine_ls_shift/su_mean         0.000
_refine_ls_structure_factor_coef Fsqd
_refine_ls_weighting_details     
'w=1/[\s^2^(Fo^2^)+(0.0648P)^2^+1.0650P] where P=(Fo^2^+2Fc^2^)/3'
_refine_ls_weighting_scheme      calc
_refine_ls_wR_factor_gt          0.1417
_refine_ls_wR_factor_ref         0.1688
_refine_special_details          ?
_olex2_refinement_description    
;
1. Fixed Uiso
 At 1.2 times of:
  All C(H) groups, All C(H,H) groups
 At 1.5 times of:
  All O(H) groups
2. Restrained distances
 C17-C22B
 1.39 with sigma of 0.002
 C22B-C21B
 1.39 with sigma of 0.002
 C21B-C20
 1.39 with sigma of 0.002
 C20-C19B
 1.39 with sigma of 0.002
 C19B-C18B
 1.39 with sigma of 0.002
 C18B-C17
 1.39 with sigma of 0.002
 C17-C22A
 1.39 with sigma of 0.002
 C22A-C21A
 1.39 with sigma of 0.002
 C21A-C20
 1.39 with sigma of 0.002
 C20-C19A
 1.39 with sigma of 0.002
 C19A-C18A
 1.39 with sigma of 0.002
 C18A-C17
 1.39 with sigma of 0.002
3. Others
 Fixed Sof: H20(0.5) H20A(0.5) C18A(0.5) H18A(0.5) C19A(0.5) H19A(0.5)
 C21A(0.5) H21A(0.5) C22A(0.5) H22A(0.5) C18B(0.5) H18B(0.5) C19B(0.5)
 H19B(0.5) C21B(0.5) H21B(0.5) C22B(0.5) H22B(0.5)
4.a Secondary CH2 refined with riding coordinates:
 C16(H16A,H16B)
4.b Aromatic/amide H refined with riding coordinates:
 C2(H2), C3(H3A), C4(H4), C5(H5), C11(H11), C12(H12), C13(H13), C15(H15),
 C20(H20), C20(H20A), C18A(H18A), C19A(H19A), C21A(H21A), C22A(H22A),
 C18B(H18B), C19B(H19B), C21B(H21B), C22B(H22B)
4.c Idealised tetrahedral OH refined as rotating group:
 O3(H3)
;
_atom_sites_solution_hydrogens   geom
_atom_sites_solution_primary     ?
_atom_sites_solution_secondary   ?
loop_
_atom_site_label
_atom_site_type_symbol
_atom_site_fract_x
_atom_site_fract_y
_atom_site_fract_z
_atom_site_U_iso_or_equiv
_atom_site_adp_type
_atom_site_occupancy
_atom_site_site_symmetry_order
_atom_site_calc_flag
_atom_site_refinement_flags_posn
_atom_site_refinement_flags_adp
_atom_site_refinement_flags_occupancy
_atom_site_disorder_assembly
_atom_site_disorder_group
O1 O 0.18861(10) 0.4190(4) 0.42954(10) 0.0483(5) Uani 1 1 d . . . . .
O2 O 0.01287(11) -0.0176(5) 0.42474(11) 0.0639(6) Uani 1 1 d . . . . .
O3 O 0.07836(11) 0.3538(4) 0.53836(11) 0.0573(6) Uani 1 1 d . . . . .
H3 H 0.041573 0.251851 0.529510 0.086 Uiso 1 1 calc R U . . .
O4 O 0.38873(12) 0.9754(5) 0.59822(14) 0.0861(8) Uani 1 1 d . . . . .
C1 C 0.15639(14) 0.2307(6) 0.37284(14) 0.0427(7) Uani 1 1 d . . . . .
C2 C 0.18609(16) 0.2043(6) 0.31899(16) 0.0542(8) Uani 1 1 d . . . . .
H2 H 0.227002 0.313575 0.322502 0.065 Uiso 1 1 calc R U . . .
C3 C 0.15542(17) 0.0184(7) 0.26098(17) 0.0601(8) Uani 1 1 d . . . . .
H3A H 0.174868 0.000635 0.223500 0.072 Uiso 1 1 calc R U . . .
C4 C 0.09621(16) -0.1452(6) 0.25588(16) 0.0550(8) Uani 1 1 d . . . . .
H4 H 0.076009 -0.275842 0.215719 0.066 Uiso 1 1 calc R U . . .
C5 C 0.06716(15) -0.1175(6) 0.30885(15) 0.0499(7) Uani 1 1 d . . . . .
H5 H 0.026667 -0.229379 0.305256 0.060 Uiso 1 1 calc R U . . .
C6 C 0.09655(14) 0.0745(5) 0.36852(14) 0.0407(6) Uani 1 1 d . . . . .
C7 C 0.06676(14) 0.1140(6) 0.42516(14) 0.0441(7) Uani 1 1 d . . . . .
C8 C 0.10321(14) 0.3173(6) 0.48309(14) 0.0437(7) Uani 1 1 d . . . . .
C9 C 0.16261(14) 0.4612(6) 0.48517(14) 0.0420(6) Uani 1 1 d . . . . .
C10 C 0.20736(14) 0.6640(6) 0.54168(14) 0.0427(7) Uani 1 1 d . . . . .
C11 C 0.18222(16) 0.7898(6) 0.59163(15) 0.0531(8) Uani 1 1 d . . . . .
H11 H 0.134916 0.743688 0.589946 0.064 Uiso 1 1 calc R U . . .
C12 C 0.22602(19) 0.9798(7) 0.64307(18) 0.0674(9) Uani 1 1 d . . . . .
H12 H 0.208277 1.064724 0.676699 0.081 Uiso 1 1 calc R U . . .
C13 C 0.29525(18) 1.0520(7) 0.64764(19) 0.0686(9) Uani 1 1 d . . . . .
H13 H 0.324801 1.184473 0.683808 0.082 Uiso 1 1 calc R U . . .
C14 C 0.32051(17) 0.9278(7) 0.59867(17) 0.0586(8) Uani 1 1 d . . . . .
C15 C 0.27674(15) 0.7377(6) 0.54594(15) 0.0527(8) Uani 1 1 d . . . . .
H15 H 0.294419 0.655560 0.511874 0.063 Uiso 1 1 calc R U . . .
C16 C 0.43529(19) 1.1787(8) 0.6473(2) 0.0775(10) Uani 1 1 d . . . . .
H16A H 0.446589 1.136479 0.701784 0.093 Uiso 1 1 calc R U . . .
H16B H 0.410042 1.357559 0.634314 0.093 Uiso 1 1 calc R U . . .
C17 C 0.50581(17) 1.1862(7) 0.63634(17) 0.0628(9) Uani 1 1 d D . . . .
C20 C 0.6387(2) 1.1995(8) 0.6184(2) 0.0860(12) Uani 1 1 d D . . . .
H20 H 0.679099 1.192296 0.603984 0.103 Uiso 0.5 1 calc R U P A 1
H20A H 0.683708 1.220458 0.612433 0.103 Uiso 0.5 1 calc R U P B 2
C18A C 0.5264(4) 1.4270(10) 0.6131(5) 0.094(3) Uani 0.5 1 d D . P C 1
H18A H 0.496015 1.584836 0.602363 0.112 Uiso 0.5 1 calc R U P C 1
C19A C 0.5936(4) 1.4272(11) 0.6063(5) 0.101(3) Uani 0.5 1 d D . P C 1
H19A H 0.609631 1.592720 0.592650 0.121 Uiso 0.5 1 calc R U P C 1
C21A C 0.6198(3) 0.9834(13) 0.6533(4) 0.087(2) Uani 0.5 1 d D . P C 1
H21A H 0.654958 0.840355 0.673874 0.104 Uiso 0.5 1 calc R U P C 1
C22A C 0.5528(3) 0.9627(10) 0.6600(4) 0.076(2) Uani 0.5 1 d D . P C 1
H22A H 0.539807 0.803599 0.679715 0.092 Uiso 0.5 1 calc R U P C 1
C18B C 0.5067(3) 1.1918(15) 0.5638(2) 0.0712(19) Uani 0.5 1 d D . P C 2
H18B H 0.460204 1.193285 0.519527 0.085 Uiso 0.5 1 calc R U P C 2
C19B C 0.5716(2) 1.1953(16) 0.5524(3) 0.075(2) Uani 0.5 1 d D . P C 2
H19B H 0.570286 1.194970 0.502148 0.090 Uiso 0.5 1 calc R U P C 2
C21B C 0.6431(3) 1.1746(17) 0.6922(3) 0.081(2) Uani 0.5 1 d D . P C 2
H21B H 0.689513 1.162936 0.736282 0.097 Uiso 0.5 1 calc R U P C 2
C22B C 0.5755(2) 1.1677(15) 0.6977(3) 0.0649(17) Uani 0.5 1 d D . P C 2
H22B H 0.577094 1.148715 0.747845 0.078 Uiso 0.5 1 calc R U P C 2

loop_
_atom_site_aniso_label
_atom_site_aniso_U_11
_atom_site_aniso_U_22
_atom_site_aniso_U_33
_atom_site_aniso_U_23
_atom_site_aniso_U_13
_atom_site_aniso_U_12
O1 0.0526(11) 0.0533(13) 0.0464(10) -0.0061(9) 0.0283(9) -0.0108(9)
O2 0.0570(12) 0.0816(16) 0.0613(12) -0.0083(11) 0.0331(10) -0.0231(12)
O3 0.0552(12) 0.0691(15) 0.0613(12) -0.0098(10) 0.0381(10) -0.0114(10)
O4 0.0678(14) 0.102(2) 0.0997(18) -0.0542(15) 0.0458(13) -0.0387(14)
C1 0.0464(15) 0.0414(16) 0.0387(14) -0.0010(12) 0.0164(12) -0.0025(12)
C2 0.0602(18) 0.060(2) 0.0530(16) -0.0089(15) 0.0343(15) -0.0102(15)
C3 0.072(2) 0.067(2) 0.0532(17) -0.0088(16) 0.0380(16) -0.0022(17)
C4 0.0579(18) 0.054(2) 0.0518(17) -0.0083(14) 0.0219(14) -0.0021(15)
C5 0.0468(16) 0.0499(18) 0.0480(16) 0.0007(14) 0.0151(13) -0.0024(14)
C6 0.0420(14) 0.0427(16) 0.0365(13) 0.0062(12) 0.0158(11) 0.0025(12)
C7 0.0373(14) 0.0525(18) 0.0422(15) 0.0066(13) 0.0164(12) -0.0008(13)
C8 0.0401(15) 0.0534(18) 0.0400(14) 0.0041(13) 0.0192(12) 0.0024(13)
C9 0.0429(14) 0.0476(17) 0.0384(14) 0.0037(12) 0.0202(12) 0.0030(13)
C10 0.0479(15) 0.0442(17) 0.0377(14) 0.0040(12) 0.0197(12) -0.0006(13)
C11 0.0579(18) 0.055(2) 0.0517(16) -0.0004(15) 0.0289(14) -0.0010(15)
C12 0.079(2) 0.071(2) 0.0639(19) -0.0200(18) 0.0418(18) -0.0064(19)
C13 0.071(2) 0.073(2) 0.064(2) -0.0254(18) 0.0308(17) -0.0178(18)
C14 0.0575(18) 0.062(2) 0.0584(18) -0.0121(16) 0.0269(15) -0.0094(16)
C15 0.0562(18) 0.058(2) 0.0514(16) -0.0127(15) 0.0301(14) -0.0095(15)
C16 0.073(2) 0.073(3) 0.080(2) -0.025(2) 0.0263(19) -0.022(2)
C17 0.061(2) 0.057(2) 0.063(2) -0.0108(16) 0.0187(16) -0.0152(17)
C20 0.072(3) 0.078(3) 0.108(3) -0.004(2) 0.038(2) -0.013(2)
C18A 0.095(6) 0.045(5) 0.137(7) -0.005(5) 0.045(5) -0.010(4)
C19A 0.098(6) 0.065(6) 0.148(8) 0.003(6) 0.061(6) -0.026(5)
C21A 0.063(5) 0.117(7) 0.074(5) 0.024(5) 0.022(4) 0.020(5)
C22A 0.077(5) 0.077(6) 0.069(4) 0.006(4) 0.025(4) -0.010(4)
C18B 0.060(4) 0.079(5) 0.062(4) -0.002(4) 0.014(3) -0.011(4)
C19B 0.082(5) 0.079(5) 0.071(4) 0.001(4) 0.040(4) -0.011(4)
C21B 0.062(5) 0.075(6) 0.088(6) -0.022(5) 0.015(4) -0.011(4)
C22B 0.070(5) 0.066(5) 0.055(4) -0.004(3) 0.023(3) -0.010(4)

_geom_special_details            
;
 All esds (except the esd in the dihedral angle between two l.s. planes)
 are estimated using the full covariance matrix.  The cell esds are taken
 into account individually in the estimation of esds in distances, angles
 and torsion angles; correlations between esds in cell parameters are only
 used when they are defined by crystal symmetry.  An approximate (isotropic)
 treatment of cell esds is used for estimating esds involving l.s. planes.
;
loop_
_geom_bond_atom_site_label_1
_geom_bond_atom_site_label_2
_geom_bond_distance
_geom_bond_site_symmetry_2
_geom_bond_publ_flag
O1 C1 1.362(3) . ?
O1 C9 1.379(3) . ?
O2 C7 1.244(3) . ?
O3 H3 0.8400 . ?
O3 C8 1.353(3) . ?
O4 C14 1.373(3) . ?
O4 C16 1.414(4) . ?
C1 C2 1.391(4) . ?
C1 C6 1.384(4) . ?
C2 H2 0.9500 . ?
C2 C3 1.365(4) . ?
C3 H3A 0.9500 . ?
C3 C4 1.390(4) . ?
C4 H4 0.9500 . ?
C4 C5 1.366(4) . ?
C5 H5 0.9500 . ?
C5 C6 1.404(4) . ?
C6 C7 1.449(3) . ?
C7 C8 1.439(4) . ?
C8 C9 1.358(4) . ?
C9 C10 1.462(4) . ?
C10 C11 1.394(4) . ?
C10 C15 1.388(4) . ?
C11 H11 0.9500 . ?
C11 C12 1.367(4) . ?
C12 H12 0.9500 . ?
C12 C13 1.381(4) . ?
C13 H13 0.9500 . ?
C13 C14 1.377(4) . ?
C14 C15 1.379(4) . ?
C15 H15 0.9500 . ?
C16 H16A 0.9900 . ?
C16 H16B 0.9900 . ?
C16 C17 1.496(4) . ?
C17 C18A 1.386(2) . ?
C17 C22A 1.386(2) . ?
C17 C18B 1.396(2) . ?
C17 C22B 1.384(2) . ?
C20 H20 0.9500 . ?
C20 H20A 0.9500 . ?
C20 C19A 1.389(2) . ?
C20 C21A 1.387(2) . ?
C20 C19B 1.391(2) . ?
C20 C21B 1.381(2) . ?
C18A H18A 0.9500 . ?
C18A C19A 1.388(2) . ?
C19A H19A 0.9500 . ?
C21A H21A 0.9500 . ?
C21A C22A 1.388(2) . ?
C22A H22A 0.9500 . ?
C18B H18B 0.9500 . ?
C18B C19B 1.391(2) . ?
C19B H19B 0.9500 . ?
C21B H21B 0.9500 . ?
C21B C22B 1.386(2) . ?
C22B H22B 0.9500 . ?

loop_
_geom_angle_atom_site_label_1
_geom_angle_atom_site_label_2
_geom_angle_atom_site_label_3
_geom_angle
_geom_angle_site_symmetry_1
_geom_angle_site_symmetry_3
_geom_angle_publ_flag
C1 O1 C9 121.0(2) . . ?
C8 O3 H3 109.5 . . ?
C14 O4 C16 118.8(3) . . ?
O1 C1 C2 116.8(2) . . ?
O1 C1 C6 121.7(2) . . ?
C6 C1 C2 121.5(2) . . ?
C1 C2 H2 120.6 . . ?
C3 C2 C1 118.8(3) . . ?
C3 C2 H2 120.6 . . ?
C2 C3 H3A 119.5 . . ?
C2 C3 C4 121.1(3) . . ?
C4 C3 H3A 119.5 . . ?
C3 C4 H4 120.1 . . ?
C5 C4 C3 119.8(3) . . ?
C5 C4 H4 120.1 . . ?
C4 C5 H5 119.7 . . ?
C4 C5 C6 120.7(3) . . ?
C6 C5 H5 119.7 . . ?
C1 C6 C5 118.1(2) . . ?
C1 C6 C7 119.3(2) . . ?
C5 C6 C7 122.6(2) . . ?
O2 C7 C6 122.9(3) . . ?
O2 C7 C8 121.0(2) . . ?
C8 C7 C6 116.0(2) . . ?
O3 C8 C7 117.7(2) . . ?
O3 C8 C9 120.2(2) . . ?
C9 C8 C7 122.0(2) . . ?
O1 C9 C10 111.5(2) . . ?
C8 C9 O1 120.0(2) . . ?
C8 C9 C10 128.6(2) . . ?
C11 C10 C9 121.9(2) . . ?
C15 C10 C9 119.7(2) . . ?
C15 C10 C11 118.3(3) . . ?
C10 C11 H11 120.2 . . ?
C12 C11 C10 119.7(3) . . ?
C12 C11 H11 120.2 . . ?
C11 C12 H12 119.0 . . ?
C11 C12 C13 122.1(3) . . ?
C13 C12 H12 119.0 . . ?
C12 C13 H13 120.7 . . ?
C14 C13 C12 118.6(3) . . ?
C14 C13 H13 120.7 . . ?
O4 C14 C13 124.7(3) . . ?
O4 C14 C15 115.2(3) . . ?
C13 C14 C15 120.1(3) . . ?
C10 C15 H15 119.4 . . ?
C14 C15 C10 121.3(3) . . ?
C14 C15 H15 119.4 . . ?
O4 C16 H16A 110.1 . . ?
O4 C16 H16B 110.1 . . ?
O4 C16 C17 107.9(3) . . ?
H16A C16 H16B 108.4 . . ?
C17 C16 H16A 110.1 . . ?
C17 C16 H16B 110.1 . . ?
C18A C17 C16 119.0(4) . . ?
C18A C17 C22A 122.3(4) . . ?
C22A C17 C16 118.1(4) . . ?
C18B C17 C16 123.0(3) . . ?
C22B C17 C16 122.1(3) . . ?
C22B C17 C18B 114.7(4) . . ?
C19A C20 H20 122.8 . . ?
C21A C20 H20 122.8 . . ?
C21A C20 C19A 114.4(5) . . ?
C19B C20 H20A 118.4 . . ?
C21B C20 H20A 118.4 . . ?
C21B C20 C19B 123.3(4) . . ?
C17 C18A H18A 121.5 . . ?
C17 C18A C19A 117.0(6) . . ?
C19A C18A H18A 121.5 . . ?
C20 C19A H19A 118.1 . . ?
C18A C19A C20 123.8(6) . . ?
C18A C19A H19A 118.1 . . ?
C20 C21A H21A 117.9 . . ?
C20 C21A C22A 124.2(5) . . ?
C22A C21A H21A 117.9 . . ?
C17 C22A C21A 116.5(5) . . ?
C17 C22A H22A 121.8 . . ?
C21A C22A H22A 121.8 . . ?
C17 C18B H18B 118.1 . . ?
C19B C18B C17 123.8(5) . . ?
C19B C18B H18B 118.1 . . ?
C20 C19B H19B 121.7 . . ?
C18B C19B C20 116.6(5) . . ?
C18B C19B H19B 121.7 . . ?
C20 C21B H21B 122.1 . . ?
C20 C21B C22B 115.8(5) . . ?
C22B C21B H21B 122.1 . . ?
C17 C22B C21B 125.5(5) . . ?
C17 C22B H22B 117.3 . . ?
C21B C22B H22B 117.3 . . ?

loop_
_geom_torsion_atom_site_label_1
_geom_torsion_atom_site_label_2
_geom_torsion_atom_site_label_3
_geom_torsion_atom_site_label_4
_geom_torsion
_geom_torsion_site_symmetry_1
_geom_torsion_site_symmetry_2
_geom_torsion_site_symmetry_3
_geom_torsion_site_symmetry_4
_geom_torsion_publ_flag
O1 C1 C2 C3 -179.8(3) . . . . ?
O1 C1 C6 C5 -179.2(2) . . . . ?
O1 C1 C6 C7 0.7(4) . . . . ?
O1 C9 C10 C11 164.0(2) . . . . ?
O1 C9 C10 C15 -15.4(4) . . . . ?
O2 C7 C8 O3 2.1(4) . . . . ?
O2 C7 C8 C9 179.3(3) . . . . ?
O3 C8 C9 O1 178.7(2) . . . . ?
O3 C8 C9 C10 0.1(4) . . . . ?
O4 C14 C15 C10 178.1(3) . . . . ?
O4 C16 C17 C18A 121.9(5) . . . . ?
O4 C16 C17 C22A -66.8(5) . . . . ?
O4 C16 C17 C18B 47.8(6) . . . . ?
O4 C16 C17 C22B -127.3(5) . . . . ?
C1 O1 C9 C8 -1.2(4) . . . . ?
C1 O1 C9 C10 177.7(2) . . . . ?
C1 C2 C3 C4 -0.9(5) . . . . ?
C1 C6 C7 O2 179.6(3) . . . . ?
C1 C6 C7 C8 -0.3(4) . . . . ?
C2 C1 C6 C5 1.3(4) . . . . ?
C2 C1 C6 C7 -178.7(3) . . . . ?
C2 C3 C4 C5 1.1(5) . . . . ?
C3 C4 C5 C6 -0.1(4) . . . . ?
C4 C5 C6 C1 -1.1(4) . . . . ?
C4 C5 C6 C7 179.0(3) . . . . ?
C5 C6 C7 O2 -0.5(4) . . . . ?
C5 C6 C7 C8 179.6(2) . . . . ?
C6 C1 C2 C3 -0.4(4) . . . . ?
C6 C7 C8 O3 -178.0(2) . . . . ?
C6 C7 C8 C9 -0.8(4) . . . . ?
C7 C8 C9 O1 1.6(4) . . . . ?
C7 C8 C9 C10 -177.1(2) . . . . ?
C8 C9 C10 C11 -17.3(4) . . . . ?
C8 C9 C10 C15 163.3(3) . . . . ?
C9 O1 C1 C2 179.5(2) . . . . ?
C9 O1 C1 C6 0.0(4) . . . . ?
C9 C10 C11 C12 -179.5(3) . . . . ?
C9 C10 C15 C14 -179.8(3) . . . . ?
C10 C11 C12 C13 -0.2(5) . . . . ?
C11 C10 C15 C14 0.8(4) . . . . ?
C11 C12 C13 C14 0.0(5) . . . . ?
C12 C13 C14 O4 -178.4(3) . . . . ?
C12 C13 C14 C15 0.6(5) . . . . ?
C13 C14 C15 C10 -1.0(5) . . . . ?
C14 O4 C16 C17 179.3(3) . . . . ?
C15 C10 C11 C12 -0.1(4) . . . . ?
C16 O4 C14 C13 -4.6(5) . . . . ?
C16 O4 C14 C15 176.4(3) . . . . ?
C16 C17 C18A C19A 177.8(6) . . . . ?
C16 C17 C22A C21A -176.2(6) . . . . ?
C16 C17 C18B C19B -179.2(6) . . . . ?
C16 C17 C22B C21B -179.6(6) . . . . ?
C17 C18A C19A C20 2.7(13) . . . . ?
C17 C18B C19B C20 -1.5(11) . . . . ?
C20 C21A C22A C17 -6.2(12) . . . . ?
C20 C21B C22B C17 -0.7(12) . . . . ?
C18A C17 C22A C21A -5.2(9) . . . . ?
C19A C20 C21A C22A 14.6(11) . . . . ?
C21A C20 C19A C18A -12.6(11) . . . . ?
C22A C17 C18A C19A 6.8(10) . . . . ?
C18B C17 C22B C21B 4.9(10) . . . . ?
C19B C20 C21B C22B -5.3(10) . . . . ?
C21B C20 C19B C18B 6.3(10) . . . . ?
C22B C17 C18B C19B -3.7(9) . . . . ?

_shelx_res_file                  
;
TITL r19_a.res in P2(1)/c
    3k.res
    created by SHELXL-2016/6 at 13:14:45 on 16-Sep-2025
REM Old TITL r19 in P2(1)/c
REM SHELXT solution in P2(1)/c
REM R1 0.236, Rweak 0.023, Alpha 0.034, Orientation as input
REM Formula found by SHELXT: C25 O4
CELL 0.71073 19.7802 4.9187 19.1212 90 115.035 90
ZERR 4 0.0021 0.0006 0.0021 0 0.007 0
LATT 1
SYMM -X,0.5+Y,0.5-Z
SFAC C H O
UNIT 88 64 16
DFIX 1.39 0.002 C17 C22B
DFIX 1.39 0.002 C22B C21B
DFIX 1.39 0.002 C21B C20
DFIX 1.39 0.002 C20 C19B
DFIX 1.39 0.002 C19B C18B
DFIX 1.39 0.002 C18B C17
DFIX 1.39 0.002 C17 C22A
DFIX 1.39 0.002 C22A C21A
DFIX 1.39 0.002 C21A C20
DFIX 1.39 0.002 C20 C19A
DFIX 1.39 0.002 C19A C18A
DFIX 1.39 0.002 C18A C17

L.S. 4
PLAN  5
SIZE 0.2 0.09 0.08
TEMP -100.5
CONF
BOND $H
list 4
MORE -1
fmap 2
acta
OMIT -2 50
OMIT 1 0 0
REM <olex2.extras>
REM <HklSrc "%.\\3k.hkl">
REM </olex2.extras>

WGHT    0.064800    1.065000
FVAR       0.61108
O1    3    0.188607    0.419015    0.429539    11.00000    0.05263    0.05326 =
         0.04642   -0.00606    0.02826   -0.01076
O2    3    0.012872   -0.017630    0.424738    11.00000    0.05701    0.08163 =
         0.06126   -0.00829    0.03306   -0.02313
O3    3    0.078360    0.353847    0.538360    11.00000    0.05524    0.06913 =
         0.06129   -0.00981    0.03806   -0.01145
AFIX 147
H3    2    0.041573    0.251851    0.529510    11.00000   -1.50000
AFIX   0
O4    3    0.388733    0.975420    0.598219    11.00000    0.06776    0.10155 =
         0.09965   -0.05418    0.04583   -0.03873
C1    1    0.156385    0.230716    0.372836    11.00000    0.04639    0.04139 =
         0.03866   -0.00097    0.01642   -0.00249
C2    1    0.186090    0.204253    0.318987    11.00000    0.06017    0.05999 =
         0.05302   -0.00887    0.03427   -0.01023
AFIX  43
H2    2    0.227002    0.313575    0.322502    11.00000   -1.20000
AFIX   0
C3    1    0.155424    0.018407    0.260982    11.00000    0.07175    0.06710 =
         0.05323   -0.00884    0.03797   -0.00218
AFIX  43
H3A   2    0.174868    0.000635    0.223500    11.00000   -1.20000
AFIX   0
C4    1    0.096207   -0.145231    0.255885    11.00000    0.05794    0.05402 =
         0.05177   -0.00831    0.02191   -0.00212
AFIX  43
H4    2    0.076009   -0.275842    0.215719    11.00000   -1.20000
AFIX   0
C5    1    0.067164   -0.117532    0.308848    11.00000    0.04679    0.04988 =
         0.04797    0.00070    0.01512   -0.00242
AFIX  43
H5    2    0.026667   -0.229379    0.305256    11.00000   -1.20000
AFIX   0
C6    1    0.096552    0.074515    0.368523    11.00000    0.04199    0.04270 =
         0.03655    0.00622    0.01580    0.00252
C7    1    0.066759    0.114033    0.425163    11.00000    0.03732    0.05253 =
         0.04215    0.00663    0.01639   -0.00081
C8    1    0.103211    0.317276    0.483094    11.00000    0.04011    0.05342 =
         0.04003    0.00406    0.01922    0.00243
C9    1    0.162611    0.461227    0.485170    11.00000    0.04291    0.04762 =
         0.03842    0.00369    0.02019    0.00300
C10   1    0.207364    0.664027    0.541678    11.00000    0.04786    0.04420 =
         0.03775    0.00400    0.01973   -0.00059
C11   1    0.182224    0.789767    0.591633    11.00000    0.05789    0.05547 =
         0.05171   -0.00041    0.02888   -0.00102
AFIX  43
H11   2    0.134916    0.743688    0.589946    11.00000   -1.20000
AFIX   0
C12   1    0.226022    0.979756    0.643066    11.00000    0.07885    0.07148 =
         0.06394   -0.02003    0.04183   -0.00637
AFIX  43
H12   2    0.208277    1.064724    0.676699    11.00000   -1.20000
AFIX   0
C13   1    0.295249    1.051975    0.647644    11.00000    0.07050    0.07314 =
         0.06434   -0.02541    0.03079   -0.01783
AFIX  43
H13   2    0.324801    1.184473    0.683808    11.00000   -1.20000
AFIX   0
C14   1    0.320514    0.927826    0.598671    11.00000    0.05747    0.06246 =
         0.05845   -0.01214    0.02694   -0.00936
C15   1    0.276743    0.737696    0.545939    11.00000    0.05620    0.05799 =
         0.05138   -0.01272    0.03012   -0.00951
AFIX  43
H15   2    0.294419    0.655560    0.511874    11.00000   -1.20000
AFIX   0
C16   1    0.435295    1.178712    0.647337    11.00000    0.07323    0.07325 =
         0.07979   -0.02510    0.02625   -0.02190
AFIX  23
H16A  2    0.446589    1.136479    0.701784    11.00000   -1.20000
H16B  2    0.410042    1.357559    0.634314    11.00000   -1.20000
AFIX   0
C17   1    0.505809    1.186175    0.636343    11.00000    0.06056    0.05736 =
         0.06276   -0.01082    0.01865   -0.01521
C20   1    0.638692    1.199474    0.618399    11.00000    0.07216    0.07779 =
         0.10755   -0.00370    0.03765   -0.01327
PART 1
AFIX  43
H20   2    0.679099    1.192296    0.603984    10.50000   -1.20000
AFIX  43
PART 2
H20A  2    0.683708    1.220458    0.612433    10.50000   -1.20000
AFIX   0
PART 1
C18A  1    0.526444    1.426997    0.613137    10.50000    0.09460    0.04528 =
         0.13703   -0.00489    0.04486   -0.01013
AFIX  43
H18A  2    0.496015    1.584836    0.602363    10.50000   -1.20000
AFIX   0
C19A  1    0.593587    1.427189    0.606344    10.50000    0.09766    0.06492 =
         0.14825    0.00324    0.06075   -0.02623
AFIX  43
H19A  2    0.609631    1.592720    0.592650    10.50000   -1.20000
AFIX   0
C21A  1    0.619776    0.983395    0.653259    10.50000    0.06281    0.11674 =
         0.07440    0.02358    0.02249    0.02010
AFIX  43
H21A  2    0.654958    0.840355    0.673874    10.50000   -1.20000
AFIX   0
C22A  1    0.552780    0.962655    0.659967    10.50000    0.07748    0.07722 =
         0.06859    0.00594    0.02533   -0.00976
AFIX  43
H22A  2    0.539807    0.803599    0.679715    10.50000   -1.20000
AFIX   0
PART 2
C18B  1    0.506683    1.191796    0.563757    10.50000    0.05998    0.07938 =
         0.06212   -0.00165    0.01410   -0.01057
AFIX  43
H18B  2    0.460204    1.193285    0.519527    10.50000   -1.20000
AFIX   0
C19B  1    0.571637    1.195346    0.552407    10.50000    0.08219    0.07901 =
         0.07131    0.00093    0.03988   -0.01143
AFIX  43
H19B  2    0.570286    1.194970    0.502148    10.50000   -1.20000
AFIX   0
C21B  1    0.643093    1.174590    0.692161    10.50000    0.06200    0.07529 =
         0.08831   -0.02208    0.01542   -0.01139
AFIX  43
H21B  2    0.689513    1.162936    0.736282    10.50000   -1.20000
AFIX   0
C22B  1    0.575481    1.167702    0.697720    10.50000    0.06984    0.06572 =
         0.05514   -0.00432    0.02268   -0.00969
AFIX  43
H22B  2    0.577094    1.148715    0.747845    10.50000   -1.20000
AFIX   0
HKLF 4


REM  r19_a.res in P2(1)/c
REM R1 =  0.0593 for    1920 Fo > 4sig(Fo)  and  0.0972 for all    2973 data
REM    272 parameters refined using     12 restraints

END

WGHT      0.0650      1.0620

REM Highest difference peak  0.298,  deepest hole -0.304,  1-sigma level  0.042
Q1    1   0.5315  1.1684  0.6672  11.00000  0.05    0.19
Q2    1   0.3858  1.1755  0.5934  11.00000  0.05    0.18
Q3    1   0.1220  0.4711  0.4684  11.00000  0.05    0.16
Q4    1   0.1105  0.1303  0.4714  11.00000  0.05    0.15
Q5    1   0.2008  0.6247  0.5828  11.00000  0.05    0.15
;
_shelx_res_checksum              39098
_olex2_submission_special_instructions 'No special instructions were received'
####################################################################### 
# 
# This file contains crystal structure data downloaded from the 
# Cambridge Structural Database (CSD) hosted by the Cambridge 
# Crystallographic Data Centre (CCDC).
# 
# Full information about CCDC data access policies and citation 
# guidelines are available at http://www.ccdc.cam.ac.uk/access/V1 
# 
# Audit and citation data items may have been added by the CCDC. 
# Please retain this information to preserve the provenance of 
# this file and to allow appropriate attribution of the data. 
# 
#######################################################################

data_3b
_database_code_depnum_ccdc_archive 'CCDC 2416411'
loop_
_audit_author_name
_audit_author_address
'Svitlana Shishkina'
;SSI Institute for Single Crystals
Ukraine
;
_audit_update_record             
;
2025-09-17 deposited with the CCDC.	2025-09-23 downloaded from the CCDC.
;
_audit_creation_date             2024-02-26
_audit_creation_method           
;
Olex2 1.5
(compiled 2023.08.24 svn.re1ec1418 for OlexSys, GUI svn.r6817)
;
_shelx_SHELXL_version_number     2016/6
_chemical_name_common            ?
_chemical_name_systematic        ?
_chemical_formula_moiety         'C16 H12 O4'
_chemical_formula_sum            'C16 H12 O4'
_chemical_formula_weight         268.26
_chemical_melting_point          ?
loop_
_atom_type_symbol
_atom_type_description
_atom_type_scat_dispersion_real
_atom_type_scat_dispersion_imag
_atom_type_scat_source
C C 0.0033 0.0016 'International Tables Vol C Tables 4.2.6.8 and 6.1.1.4'
H H 0.0000 0.0000 'International Tables Vol C Tables 4.2.6.8 and 6.1.1.4'
O O 0.0106 0.0060 'International Tables Vol C Tables 4.2.6.8 and 6.1.1.4'

_shelx_space_group_comment       
;
The symmetry employed for this shelxl refinement is uniquely defined
by the following loop, which should always be used as a source of
symmetry information in preference to the above space-group names.
They are only intended as comments.
;
_space_group_crystal_system      monoclinic
_space_group_IT_number           14
_space_group_name_H-M_alt        'P 1 21/c 1'
_space_group_name_Hall           '-P 2ybc'
loop_
_space_group_symop_operation_xyz
'x, y, z'
'-x, y+1/2, -z+1/2'
'-x, -y, -z'
'x, -y-1/2, z-1/2'

_cell_length_a                   11.2635(6)
_cell_length_b                   4.9880(3)
_cell_length_c                   22.0194(12)
_cell_angle_alpha                90
_cell_angle_beta                 95.119(3)
_cell_angle_gamma                90
_cell_volume                     1232.17(12)
_cell_formula_units_Z            4
_cell_measurement_reflns_used    5702
_cell_measurement_temperature    173(2)
_cell_measurement_theta_max      26.41
_cell_measurement_theta_min      2.48
_shelx_estimated_absorpt_T_max   0.992
_shelx_estimated_absorpt_T_min   0.979
_exptl_absorpt_coefficient_mu    0.104
_exptl_absorpt_correction_T_max  ?
_exptl_absorpt_correction_T_min  ?
_exptl_absorpt_correction_type   none
_exptl_absorpt_process_details   ?
_exptl_absorpt_special_details   ?
_exptl_crystal_colour            'light yellow'
_exptl_crystal_colour_modifier   light
_exptl_crystal_colour_primary    yellow
_exptl_crystal_density_diffrn    1.446
_exptl_crystal_density_meas      ?
_exptl_crystal_density_method    ?
_exptl_crystal_description       block
_exptl_crystal_F_000             560
_exptl_crystal_size_max          0.2
_exptl_crystal_size_mid          0.09
_exptl_crystal_size_min          0.08
_exptl_transmission_factor_max   ?
_exptl_transmission_factor_min   ?
_diffrn_reflns_av_R_equivalents  0.0525
_diffrn_reflns_av_unetI/netI     0.0303
_diffrn_reflns_Laue_measured_fraction_full 0.999
_diffrn_reflns_Laue_measured_fraction_max 0.999
_diffrn_reflns_limit_h_max       13
_diffrn_reflns_limit_h_min       -13
_diffrn_reflns_limit_k_max       5
_diffrn_reflns_limit_k_min       -5
_diffrn_reflns_limit_l_max       26
_diffrn_reflns_limit_l_min       -26
_diffrn_reflns_number            16340
_diffrn_reflns_point_group_measured_fraction_full 0.999
_diffrn_reflns_point_group_measured_fraction_max 0.999
_diffrn_reflns_theta_full        24.995
_diffrn_reflns_theta_max         24.995
_diffrn_reflns_theta_min         2.479
_diffrn_ambient_temperature      173(2)
_diffrn_detector_area_resol_mean ?
_diffrn_measured_fraction_theta_full 0.999
_diffrn_measured_fraction_theta_max 0.999
_diffrn_measurement_device_type  'Bruker APEX-II CCD'
_diffrn_measurement_method       '\f and \w scans'
_diffrn_radiation_type           MoK\a
_diffrn_radiation_wavelength     0.71073
_diffrn_source                   ?
_diffrn_source_current           30.0
_diffrn_source_power             1.2
_diffrn_source_voltage           40.0
_diffrn_standards_number         0
_reflns_Friedel_coverage         0.000
_reflns_Friedel_fraction_full    .
_reflns_Friedel_fraction_max     .
_reflns_number_gt                1751
_reflns_number_total             2158
_reflns_special_details          
;
 Reflections were merged by SHELXL according to the crystal
 class for the calculation of statistics and refinement.
 
 _reflns_Friedel_fraction is defined as the number of unique
 Friedel pairs measured divided by the number that would be
 possible theoretically, ignoring centric projections and
 systematic absences.
;
_reflns_threshold_expression     'I > 2\s(I)'
_computing_cell_refinement       'SAINT (Bruker AXS, 2015)'
_computing_data_collection       'APEXII (Bruker AXS, 2014)'
_computing_data_reduction        'SAINT (Bruker AXS, 2015)'
_computing_molecular_graphics    'Olex2 1.5 (Dolomanov et al., 2009)'
_computing_publication_material  'Olex2 1.5 (Dolomanov et al., 2009)'
_computing_structure_refinement  'SHELXL 2016/6 (Sheldrick, 2015)'
_computing_structure_solution    'SHELXT 2014/5 (Sheldrick, 2014)'
_refine_diff_density_max         0.146
_refine_diff_density_min         -0.198
_refine_diff_density_rms         0.040
_refine_ls_extinction_coef       0.053(4)
_refine_ls_extinction_expression Fc^*^=kFc[1+0.001xFc^2^\l^3^/sin(2\q)]^-1/4^
_refine_ls_extinction_method     'SHELXL-2016/6 (Sheldrick 2016)'
_refine_ls_goodness_of_fit_ref   1.042
_refine_ls_hydrogen_treatment    constr
_refine_ls_matrix_type           full
_refine_ls_number_parameters     184
_refine_ls_number_reflns         2158
_refine_ls_number_restraints     0
_refine_ls_R_factor_all          0.0522
_refine_ls_R_factor_gt           0.0417
_refine_ls_restrained_S_all      1.042
_refine_ls_shift/su_max          0.001
_refine_ls_shift/su_mean         0.000
_refine_ls_structure_factor_coef Fsqd
_refine_ls_weighting_details     
'w=1/[\s^2^(Fo^2^)+(0.0507P)^2^+0.5498P] where P=(Fo^2^+2Fc^2^)/3'
_refine_ls_weighting_scheme      calc
_refine_ls_wR_factor_gt          0.1038
_refine_ls_wR_factor_ref         0.1142
_refine_special_details          ?
_olex2_refinement_description    
;
1. Fixed Uiso
 At 1.2 times of:
  All C(H) groups
 At 1.5 times of:
  All C(H,H,H) groups, All O(H) groups
2.a Aromatic/amide H refined with riding coordinates:
 C2(H2), C3(H3A), C4(H4), C5(H5), C11(H11), C12(H12), C14(H14), C15(H15)
2.b Idealised Me refined as rotating group:
 C16(H16A,H16B,H16C)
2.c Idealised tetrahedral OH refined as rotating group:
 O3(H3)
;
_atom_sites_solution_hydrogens   geom
_atom_sites_solution_primary     dual
_atom_sites_solution_secondary   ?
loop_
_atom_site_label
_atom_site_type_symbol
_atom_site_fract_x
_atom_site_fract_y
_atom_site_fract_z
_atom_site_U_iso_or_equiv
_atom_site_adp_type
_atom_site_occupancy
_atom_site_site_symmetry_order
_atom_site_calc_flag
_atom_site_refinement_flags_posn
_atom_site_refinement_flags_adp
_atom_site_refinement_flags_occupancy
_atom_site_disorder_assembly
_atom_site_disorder_group
O1 O 0.81774(10) 0.1343(2) 0.40446(5) 0.0372(3) Uani 1 1 d . . . . .
O2 O 0.57533(12) 0.1553(3) 0.25652(5) 0.0470(4) Uani 1 1 d . . . . .
O3 O 0.54670(11) 0.4835(3) 0.35032(5) 0.0445(4) Uani 1 1 d . . . . .
H3 H 0.513174 0.484120 0.314683 0.067 Uiso 1 1 calc R U . . .
O4 O 0.76834(12) 0.9706(3) 0.61118(5) 0.0477(4) Uani 1 1 d . . . . .
C1 C 0.83198(15) -0.0355(3) 0.35697(7) 0.0341(4) Uani 1 1 d . . . . .
C2 C 0.93226(16) -0.2000(4) 0.36253(8) 0.0408(4) Uani 1 1 d . . . . .
H2 H 0.986921 -0.191901 0.397926 0.049 Uiso 1 1 calc R U . . .
C3 C 0.95087(18) -0.3744(4) 0.31596(9) 0.0461(5) Uani 1 1 d . . . . .
H3A H 1.019009 -0.487510 0.319202 0.055 Uiso 1 1 calc R U . . .
C4 C 0.87026(18) -0.3869(4) 0.26375(9) 0.0476(5) Uani 1 1 d . . . . .
H4 H 0.883756 -0.508791 0.231940 0.057 Uiso 1 1 calc R U . . .
C5 C 0.77216(17) -0.2239(4) 0.25847(8) 0.0425(5) Uani 1 1 d . . . . .
H5 H 0.717934 -0.232787 0.222918 0.051 Uiso 1 1 calc R U . . .
C6 C 0.75114(16) -0.0433(3) 0.30541(7) 0.0346(4) Uani 1 1 d . . . . .
C7 C 0.64994(15) 0.1376(3) 0.30141(7) 0.0338(4) Uani 1 1 d . . . . .
C8 C 0.64027(14) 0.3110(3) 0.35353(7) 0.0330(4) Uani 1 1 d . . . . .
C9 C 0.72267(14) 0.3088(3) 0.40276(7) 0.0315(4) Uani 1 1 d . . . . .
C10 C 0.72935(14) 0.4794(3) 0.45730(7) 0.0320(4) Uani 1 1 d . . . . .
C11 C 0.63574(16) 0.6435(4) 0.47159(8) 0.0425(5) Uani 1 1 d . . . . .
H11 H 0.563537 0.642573 0.445749 0.051 Uiso 1 1 calc R U . . .
C12 C 0.64511(16) 0.8082(4) 0.52250(8) 0.0439(5) Uani 1 1 d . . . . .
H12 H 0.579394 0.916180 0.531432 0.053 Uiso 1 1 calc R U . . .
C13 C 0.74980(15) 0.8158(4) 0.56030(7) 0.0356(4) Uani 1 1 d . . . . .
C14 C 0.84412(16) 0.6540(4) 0.54683(8) 0.0427(5) Uani 1 1 d . . . . .
H14 H 0.916658 0.658307 0.572375 0.051 Uiso 1 1 calc R U . . .
C15 C 0.83370(16) 0.4872(4) 0.49682(8) 0.0402(5) Uani 1 1 d . . . . .
H15 H 0.898760 0.375042 0.488977 0.048 Uiso 1 1 calc R U . . .
C16 C 0.67386(19) 1.1445(4) 0.62548(9) 0.0514(5) Uani 1 1 d . . . . .
H16A H 0.653687 1.266532 0.591225 0.077 Uiso 1 1 calc R U . . .
H16B H 0.699402 1.248834 0.662040 0.077 Uiso 1 1 calc R U . . .
H16C H 0.603719 1.037333 0.632971 0.077 Uiso 1 1 calc R U . . .

loop_
_atom_site_aniso_label
_atom_site_aniso_U_11
_atom_site_aniso_U_22
_atom_site_aniso_U_33
_atom_site_aniso_U_23
_atom_site_aniso_U_13
_atom_site_aniso_U_12
O1 0.0372(7) 0.0413(7) 0.0324(6) -0.0055(5) -0.0016(5) 0.0074(5)
O2 0.0524(8) 0.0518(8) 0.0341(7) -0.0051(6) -0.0117(6) 0.0003(6)
O3 0.0406(7) 0.0586(8) 0.0321(6) -0.0054(6) -0.0091(5) 0.0143(6)
O4 0.0488(8) 0.0568(8) 0.0358(7) -0.0144(6) -0.0062(5) 0.0130(6)
C1 0.0391(10) 0.0315(9) 0.0324(8) -0.0014(7) 0.0070(7) -0.0024(7)
C2 0.0399(10) 0.0407(10) 0.0418(10) -0.0007(8) 0.0031(8) 0.0031(8)
C3 0.0462(11) 0.0426(11) 0.0511(11) -0.0008(9) 0.0134(9) 0.0056(9)
C4 0.0603(13) 0.0418(11) 0.0427(10) -0.0068(9) 0.0149(9) -0.0012(10)
C5 0.0529(12) 0.0400(10) 0.0347(9) -0.0028(8) 0.0047(8) -0.0043(9)
C6 0.0409(10) 0.0318(9) 0.0318(9) 0.0017(7) 0.0061(7) -0.0062(7)
C7 0.0370(9) 0.0347(9) 0.0294(8) 0.0007(7) 0.0010(7) -0.0073(7)
C8 0.0326(9) 0.0359(9) 0.0301(8) 0.0015(7) 0.0006(7) 0.0000(7)
C9 0.0306(9) 0.0332(9) 0.0309(8) 0.0011(7) 0.0028(6) 0.0021(7)
C10 0.0314(9) 0.0365(9) 0.0278(8) 0.0010(7) 0.0009(6) -0.0001(7)
C11 0.0337(10) 0.0546(12) 0.0373(9) -0.0072(8) -0.0080(7) 0.0088(9)
C12 0.0385(10) 0.0531(12) 0.0389(10) -0.0075(8) -0.0038(8) 0.0151(9)
C13 0.0405(10) 0.0389(10) 0.0268(8) -0.0011(7) 0.0002(7) 0.0037(8)
C14 0.0344(10) 0.0559(12) 0.0358(9) -0.0096(8) -0.0083(7) 0.0074(9)
C15 0.0340(10) 0.0505(11) 0.0353(9) -0.0067(8) -0.0019(7) 0.0110(8)
C16 0.0598(13) 0.0517(12) 0.0425(10) -0.0117(9) 0.0030(9) 0.0146(10)

_geom_special_details            
;
 All esds (except the esd in the dihedral angle between two l.s. planes)
 are estimated using the full covariance matrix.  The cell esds are taken
 into account individually in the estimation of esds in distances, angles
 and torsion angles; correlations between esds in cell parameters are only
 used when they are defined by crystal symmetry.  An approximate (isotropic)
 treatment of cell esds is used for estimating esds involving l.s. planes.
;
loop_
_geom_bond_atom_site_label_1
_geom_bond_atom_site_label_2
_geom_bond_distance
_geom_bond_site_symmetry_2
_geom_bond_publ_flag
O1 C1 1.3661(19) . ?
O1 C9 1.3777(19) . ?
O2 C7 1.242(2) . ?
O3 H3 0.8400 . ?
O3 C8 1.357(2) . ?
O4 C13 1.362(2) . ?
O4 C16 1.429(2) . ?
C1 C2 1.393(2) . ?
C1 C6 1.391(2) . ?
C2 H2 0.9500 . ?
C2 C3 1.375(3) . ?
C3 H3A 0.9500 . ?
C3 C4 1.401(3) . ?
C4 H4 0.9500 . ?
C4 C5 1.368(3) . ?
C5 H5 0.9500 . ?
C5 C6 1.407(2) . ?
C6 C7 1.450(2) . ?
C7 C8 1.449(2) . ?
C8 C9 1.363(2) . ?
C9 C10 1.468(2) . ?
C10 C11 1.393(2) . ?
C10 C15 1.399(2) . ?
C11 H11 0.9500 . ?
C11 C12 1.386(2) . ?
C12 H12 0.9500 . ?
C12 C13 1.382(2) . ?
C13 C14 1.387(2) . ?
C14 H14 0.9500 . ?
C14 C15 1.377(2) . ?
C15 H15 0.9500 . ?
C16 H16A 0.9800 . ?
C16 H16B 0.9800 . ?
C16 H16C 0.9800 . ?

loop_
_geom_angle_atom_site_label_1
_geom_angle_atom_site_label_2
_geom_angle_atom_site_label_3
_geom_angle
_geom_angle_site_symmetry_1
_geom_angle_site_symmetry_3
_geom_angle_publ_flag
C1 O1 C9 121.00(13) . . ?
C8 O3 H3 109.5 . . ?
C13 O4 C16 117.57(14) . . ?
O1 C1 C2 116.61(15) . . ?
O1 C1 C6 121.93(15) . . ?
C6 C1 C2 121.46(16) . . ?
C1 C2 H2 120.5 . . ?
C3 C2 C1 118.93(17) . . ?
C3 C2 H2 120.5 . . ?
C2 C3 H3A 119.7 . . ?
C2 C3 C4 120.61(18) . . ?
C4 C3 H3A 119.7 . . ?
C3 C4 H4 119.9 . . ?
C5 C4 C3 120.17(17) . . ?
C5 C4 H4 119.9 . . ?
C4 C5 H5 119.8 . . ?
C4 C5 C6 120.37(17) . . ?
C6 C5 H5 119.8 . . ?
C1 C6 C5 118.46(16) . . ?
C1 C6 C7 119.07(15) . . ?
C5 C6 C7 122.46(16) . . ?
O2 C7 C6 124.39(15) . . ?
O2 C7 C8 119.64(16) . . ?
C8 C7 C6 115.95(14) . . ?
O3 C8 C7 116.75(14) . . ?
O3 C8 C9 121.13(15) . . ?
C9 C8 C7 122.09(15) . . ?
O1 C9 C10 111.16(13) . . ?
C8 C9 O1 119.95(14) . . ?
C8 C9 C10 128.86(15) . . ?
C11 C10 C9 122.74(14) . . ?
C11 C10 C15 117.00(15) . . ?
C15 C10 C9 120.25(15) . . ?
C10 C11 H11 119.1 . . ?
C12 C11 C10 121.76(16) . . ?
C12 C11 H11 119.1 . . ?
C11 C12 H12 119.9 . . ?
C13 C12 C11 120.17(16) . . ?
C13 C12 H12 119.9 . . ?
O4 C13 C12 124.82(16) . . ?
O4 C13 C14 116.23(15) . . ?
C12 C13 C14 118.95(16) . . ?
C13 C14 H14 119.7 . . ?
C15 C14 C13 120.69(16) . . ?
C15 C14 H14 119.7 . . ?
C10 C15 H15 119.3 . . ?
C14 C15 C10 121.41(16) . . ?
C14 C15 H15 119.3 . . ?
O4 C16 H16A 109.5 . . ?
O4 C16 H16B 109.5 . . ?
O4 C16 H16C 109.5 . . ?
H16A C16 H16B 109.5 . . ?
H16A C16 H16C 109.5 . . ?
H16B C16 H16C 109.5 . . ?

loop_
_geom_torsion_atom_site_label_1
_geom_torsion_atom_site_label_2
_geom_torsion_atom_site_label_3
_geom_torsion_atom_site_label_4
_geom_torsion
_geom_torsion_site_symmetry_1
_geom_torsion_site_symmetry_2
_geom_torsion_site_symmetry_3
_geom_torsion_site_symmetry_4
_geom_torsion_publ_flag
O1 C1 C2 C3 -179.90(15) . . . . ?
O1 C1 C6 C5 -179.99(15) . . . . ?
O1 C1 C6 C7 1.2(2) . . . . ?
O1 C9 C10 C11 -169.82(15) . . . . ?
O1 C9 C10 C15 11.7(2) . . . . ?
O2 C7 C8 O3 1.0(2) . . . . ?
O2 C7 C8 C9 -176.89(16) . . . . ?
O3 C8 C9 O1 -179.05(14) . . . . ?
O3 C8 C9 C10 -1.3(3) . . . . ?
O4 C13 C14 C15 179.10(16) . . . . ?
C1 O1 C9 C8 0.9(2) . . . . ?
C1 O1 C9 C10 -177.24(13) . . . . ?
C1 C2 C3 C4 -0.1(3) . . . . ?
C1 C6 C7 O2 176.86(16) . . . . ?
C1 C6 C7 C8 -1.4(2) . . . . ?
C2 C1 C6 C5 0.4(2) . . . . ?
C2 C1 C6 C7 -178.41(15) . . . . ?
C2 C3 C4 C5 0.3(3) . . . . ?
C3 C4 C5 C6 -0.2(3) . . . . ?
C4 C5 C6 C1 -0.2(3) . . . . ?
C4 C5 C6 C7 178.63(16) . . . . ?
C5 C6 C7 O2 -1.9(3) . . . . ?
C5 C6 C7 C8 179.83(15) . . . . ?
C6 C1 C2 C3 -0.3(3) . . . . ?
C6 C7 C8 O3 179.37(14) . . . . ?
C6 C7 C8 C9 1.4(2) . . . . ?
C7 C8 C9 O1 -1.2(2) . . . . ?
C7 C8 C9 C10 176.54(16) . . . . ?
C8 C9 C10 C11 12.3(3) . . . . ?
C8 C9 C10 C15 -166.17(18) . . . . ?
C9 O1 C1 C2 178.70(14) . . . . ?
C9 O1 C1 C6 -0.9(2) . . . . ?
C9 C10 C11 C12 -178.31(17) . . . . ?
C9 C10 C15 C14 177.18(17) . . . . ?
C10 C11 C12 C13 0.9(3) . . . . ?
C11 C10 C15 C14 -1.3(3) . . . . ?
C11 C12 C13 O4 179.80(17) . . . . ?
C11 C12 C13 C14 -0.8(3) . . . . ?
C12 C13 C14 C15 -0.3(3) . . . . ?
C13 C14 C15 C10 1.5(3) . . . . ?
C15 C10 C11 C12 0.2(3) . . . . ?
C16 O4 C13 C12 -2.1(3) . . . . ?
C16 O4 C13 C14 178.51(16) . . . . ?

_shelx_res_file                  
;
TITL r12a_a.res in P2(1)/c
    r12a.res
    created by SHELXL-2016/6 at 16:05:46 on 26-Feb-2024
REM Old TITL r12a in P2(1)/c
REM SHELXT solution in P2(1)/c
REM R1 0.153, Rweak 0.002, Alpha 0.020, Orientation as input
REM Formula found by SHELXT: C16 O4
CELL 0.71073 11.2635 4.988 22.0194 90 95.119 90
ZERR 4 0.0006 0.0003 0.0012 0 0.003 0
LATT 1
SYMM -X,0.5+Y,0.5-Z
SFAC C H O
UNIT 64 48 16

L.S. 4 0 0
PLAN  5
SIZE 0.2 0.09 0.08
TEMP -100.5
CONF
BOND $H
list 4
MORE -1
fmap 2 53
acta
OMIT -2 50
REM <olex2.extras>
REM <HklSrc "%.\\r12a.hkl">
REM </olex2.extras>

WGHT    0.050700    0.549800
EXTI    0.052622
FVAR       0.79322
O1    3    0.817736    0.134328    0.404456    11.00000    0.03718    0.04133 =
         0.03235   -0.00551   -0.00164    0.00744
O2    3    0.575331    0.155283    0.256517    11.00000    0.05245    0.05177 =
         0.03409   -0.00507   -0.01175    0.00025
O3    3    0.546704    0.483473    0.350323    11.00000    0.04060    0.05856 =
         0.03213   -0.00545   -0.00914    0.01429
AFIX 147
H3    2    0.513174    0.484120    0.314683    11.00000   -1.50000
AFIX   0
O4    3    0.768338    0.970649    0.611181    11.00000    0.04877    0.05678 =
         0.03581   -0.01439   -0.00624    0.01303
C1    1    0.831979   -0.035496    0.356974    11.00000    0.03905    0.03150 =
         0.03243   -0.00138    0.00696   -0.00236
C2    1    0.932259   -0.200027    0.362531    11.00000    0.03994    0.04070 =
         0.04176   -0.00072    0.00309    0.00312
AFIX  43
H2    2    0.986921   -0.191901    0.397926    11.00000   -1.20000
AFIX   0
C3    1    0.950870   -0.374427    0.315955    11.00000    0.04620    0.04262 =
         0.05109   -0.00079    0.01338    0.00560
AFIX  43
H3A   2    1.019009   -0.487510    0.319202    11.00000   -1.20000
AFIX   0
C4    1    0.870262   -0.386885    0.263752    11.00000    0.06030    0.04177 =
         0.04272   -0.00677    0.01492   -0.00116
AFIX  43
H4    2    0.883756   -0.508791    0.231940    11.00000   -1.20000
AFIX   0
C5    1    0.772155   -0.223916    0.258472    11.00000    0.05294    0.04001 =
         0.03469   -0.00283    0.00470   -0.00430
AFIX  43
H5    2    0.717934   -0.232787    0.222918    11.00000   -1.20000
AFIX   0
C6    1    0.751137   -0.043275    0.305410    11.00000    0.04086    0.03177 =
         0.03177    0.00170    0.00612   -0.00618
C7    1    0.649943    0.137571    0.301414    11.00000    0.03702    0.03467 =
         0.02936    0.00074    0.00101   -0.00731
C8    1    0.640266    0.310981    0.353533    11.00000    0.03261    0.03586 =
         0.03008    0.00154    0.00061    0.00003
C9    1    0.722671    0.308774    0.402762    11.00000    0.03059    0.03317 =
         0.03085    0.00107    0.00277    0.00211
C10   1    0.729349    0.479390    0.457302    11.00000    0.03142    0.03646 =
         0.02777    0.00102    0.00088   -0.00010
C11   1    0.635738    0.643520    0.471587    11.00000    0.03368    0.05463 =
         0.03730   -0.00717   -0.00803    0.00875
AFIX  43
H11   2    0.563537    0.642573    0.445749    11.00000   -1.20000
AFIX   0
C12   1    0.645113    0.808227    0.522504    11.00000    0.03854    0.05310 =
         0.03890   -0.00745   -0.00377    0.01510
AFIX  43
H12   2    0.579394    0.916180    0.531432    11.00000   -1.20000
AFIX   0
C13   1    0.749800    0.815774    0.560299    11.00000    0.04049    0.03895 =
         0.02678   -0.00111    0.00016    0.00369
C14   1    0.844117    0.653983    0.546827    11.00000    0.03439    0.05587 =
         0.03578   -0.00959   -0.00825    0.00736
AFIX  43
H14   2    0.916658    0.658307    0.572375    11.00000   -1.20000
AFIX   0
C15   1    0.833701    0.487219    0.496822    11.00000    0.03403    0.05053 =
         0.03529   -0.00668   -0.00191    0.01101
AFIX  43
H15   2    0.898760    0.375042    0.488977    11.00000   -1.20000
AFIX   0
C16   1    0.673860    1.144503    0.625478    11.00000    0.05982    0.05171 =
         0.04246   -0.01172    0.00296    0.01456
AFIX 137
H16A  2    0.653687    1.266532    0.591225    11.00000   -1.50000
H16B  2    0.699402    1.248834    0.662040    11.00000   -1.50000
H16C  2    0.603719    1.037333    0.632971    11.00000   -1.50000
AFIX   0
HKLF 4


REM  r12a_a.res in P2(1)/c
REM R1 =  0.0417 for    1751 Fo > 4sig(Fo)  and  0.0522 for all    2158 data
REM    184 parameters refined using      0 restraints

END

WGHT      0.0504      0.5520

REM Highest difference peak  0.146,  deepest hole -0.198,  1-sigma level  0.040
Q1    1   0.9368  0.7790  0.5534  11.00000  0.05    0.15
Q2    1   0.5931  1.0096  0.5088  11.00000  0.05    0.14
Q3    1   0.6654  0.4650  0.4799  11.00000  0.05    0.13
Q4    1   0.6845  0.6523  0.4438  11.00000  0.05    0.13
Q5    1   0.8123  0.0296  0.3232  11.00000  0.05    0.13
;
_shelx_res_checksum              78104
_olex2_submission_special_instructions 'No special instructions were received'
